# Supplementary material for: Maltodextrin-Coated Peppermint and Caraway Essential Oils Effects on Soil Microbiota
Source: Plants (Basel). 2022 Dec 2;11(23):3343. doi: 10.3390/plants11233343 (PMC9739318; doi:10.3390/plants11233343)
Supplement: Supplementary file 1 [file plants-11-03343-s001.zip]

Archive with 1 entries (1 files):
- plants-1823328-supplementary.pdf
